# Supplementary material for: Pan-cancer analysis reveals the relationship between RCSD1 immune infiltration and clinical prognosis in human tumors
Source: Front Immunol. 2022 Oct 13;13:1008778. doi: 10.3389/fimmu.2022.1008778 (PMC9606721; doi:10.3389/fimmu.2022.1008778)
Supplement: Supplementary Table 1 — The relationship between RCSD1 and lymphocytes. [file Table_1.xlsx]

## Sheet: Sheet1
				Description	LUAD		LUSC
					rho	P	rho	P
				Activated CD8 T cell (Act _CD8)	0.551	<2.2e-16	0.648	<2.2e-16
				Central memory CD8 T cell (Tcm _CD8)	0.393	<2.2e-16	0.427	<2.2e-16
				Effector memory CD8 T cell (Tem _CD8)	0.774	<2.2e-16	0.832	<2.2e-16
				Activated CD4 T cell (Act _CD4)	0.404	<2.2e-16	0.556	<2.2e-16
				Central memory CD4T cell (Tcm _CD4)	0.405	<2.2e-16	0.494	<2.2e-16
				Effector memory CD4 T cell (Tem _CD4)	0.569	<2.2e-16	0.617	<2.2e-16
				T follicular helper cell(Tfh)	0.778	<2.2e-16	0.845	<2.2e-16
				Gamma delta T cell (Tgd)	0.418	<2.2e-16	0.571	<2.2e-16
				Type 1 T helper cell (Th1)	0.777	<2.2e-16	0.835	<2.2e-16
				Type 17 T helper cell (Th17)	0.382	<2.2e-16	0.497	<2.2e-16
				Type 2 T helper cell (Th2)	0.378	<2.2e-16	0.396	<2.2e-16
				Regulatory T cell (Treg)	0.683	<2.2e-16	0.768	<2.2e-16
				Activated B cell (Act _B)	0.764	<2.2e-16	0.835	<2.2e-16
				Immature B cell (Imm _B)	0.834	<2.2e-16	0.9	<2.2e-16
				Memory B cell (Mem _B)	0.473	<2.2e-16	0.431	<2.2e-16
				natural killer cell (NK)	0.69	<2.2e-16	0.763	<2.2e-16
				CD56bright natural killer cell (CD56bright)	0.264	1.24e-09	0.068	0.129
				CD56dim natural killer cell (CD56dim)	0.082	0.0632	0.181	4.63e-05
				Myeloid derived suppressor cell (MDSC)	0.74	<2.2e-16	0.864	<2.2e-16
				Natural killer T cell (NKT)	0.692	<2.2e-16	0.691	<2.2e-16
				Activated dendtritic cell (Act _DC)	0.512	<2.2e-16	0.667	<2.2e-16
				Plasmacytoid dendtritic cell (pDC)	0.481	<2.2e-16	0.522	<2.2e-16
				Immature dendtritic cell (iDC)	0.175	6.5e-05	0.362	4.59e-17
				Macrophage (Macrophage)	0.715	<2.2e-16	0.83	<2.2e-16
				Eosinophi (Eosinophil)	0.684	<2.2e-16	0.719	<2.2e-16
				Mast (Mast)	0.691	<2.2e-16	0.774	<2.2e-16
				Monocyte(Monocyte)	0.369	<2.2e-16	0.559	<2.2e-16
				Neutrophil (Neutrophil)	0.384	<2.2e-16	0.482	<2.2e-16
				Bold values indicate P < 0.05.
