# Supplementary material for: Pan-cancer analysis reveals the relationship between RCSD1 immune infiltration and clinical prognosis in human tumors
Source: Front Immunol. 2022 Oct 13;13:1008778. doi: 10.3389/fimmu.2022.1008778 (PMC9606721; doi:10.3389/fimmu.2022.1008778)
Supplement: Supplementary Table 3 — The relationship between RCSD1 and immunostimulators. [file Table_3.xlsx]

## Sheet: Sheet1
			Description	LUAD		LUSC
				rho	P	rho	P
			C10orf54	0.678	<2.2e-16	0.614	<2.2e-16
			CD27	0.692	<2.2e-16	0.805	<2.2e-16
			CD28	0.788	<2.2e-16	0.871	<2.2e-16
			CD40	0.474	<2.2e-16	0.354	3.56e-16
			CD40LG	0.761	<2.2e-16	0.853	<2.2e-16
			CD48	0.796	<2.2e-16	0.854	<2.2e-16
			CD70	0.466	<2.2e-16	0.395	<2.2e-16
			CD86	0.678	<2.2e-16	0.821	<2.2e-16
			CD276	-0.194	9.74e-06	-0.171	0.000118
			CXCL12	0.578	<2.2e-16	0.621	<2.2e-16
			CXCR4	0.657	<2.2e-16	0.752	<2.2e-16
			ENTPD1	0.58	<2.2e-16	0.722	<2.2e-16
			HHLA2	0.19	1.43e-05	0.126	0.00469
			ICOS	0.73	<2.2e-16	0.828	<2.2e-16
			ICOSLG	0.364	5.1e-18	0.321	2.53e-13
			IL2RA	0.629	<2.2e-16	0.786	<2.2e-16
			IL6	0.175	6.8e-05	0.163	0.000249
			IL6R	0.238	4.64e-08	0.245	3.22e-08
			KLRC1	0.377	<2.2e-16	0.594	<2.2e-16
			KLRK1	0.661	<2.2e-16	0.756	<2.2e-16
			LTA	0.706	<2.2e-16	0.778	<2.2e-16
			MICB	0.251	7.73e-09	0.353	3.97e-16
			NT5E	0.118	0.00736	0.2	6.81e-06
			PVR	-0.236	6.26e-08	-0.15	0.000754
			RAET1E	0.034	0.435	0.082	0.0683
			TMEM173	0.254	5.09e-09	0.374	<2.2e-16
			TMIGD2	0.522	<2.2e-16	0.661	<2.2e-16
			TNFRSF4	0.365	2.84e-18	0.628	<2.2e-16
			TNFRSF8	0.62	<2.2e-16	0.607	<2.2e-16
			TNFRSF9	0.492	<2.2e-16	0.703	<2.2e-16
			TNFRSF13B	0.604	<2.2e-16	0.684	<2.2e-16
			TNFRSF13C	0.512	<2.2e-16	0.16	0.000334
			TNFRSF14	0.352	1.6e-16	0.504	<2.2e-16
			TNFRSF17	0.5	<2.2e-16	0.672	<2.2e-16
			TNFRSF18	0.058	0.189	-0.172	0.00011
			TNFRSF25	0.02	0.644	-0.057	0.206
			TNFSF4	0.321	1.03e-13	0.564	<2.2e-16
			TNFSF9	-0.084	0.0564	-0.073	0.103
			TNFSF13	0.336	5.85e-15	0.621	<2.2e-16
			TNFSF13B	0.705	<2.2e-16	0.844	<2.2e-16
			TNFSF14	0.401	<2.2e-16	0.618	<2.2e-16
			TNFSF15	0.149	0.000658	0.321	2.45e-13
			ULBP1	0.034	0.438	-0.278	3e-10
			Bold values indicate P < 0.05.
