# Supplementary material for: Pan-cancer analysis reveals the relationship between RCSD1 immune infiltration and clinical prognosis in human tumors
Source: Front Immunol. 2022 Oct 13;13:1008778. doi: 10.3389/fimmu.2022.1008778 (PMC9606721; doi:10.3389/fimmu.2022.1008778)
Supplement: Supplementary Table 4 — The relationship between RCSD1 and MHC molecules. [file Table_4.xlsx]

## Sheet: Sheet1
		Description	LUAD		LUSC
			rho	P	rho	P
		B2M	0.56	<2.2e-16	0.671	<2.2e-16
		HLA-A	0.326	3.63e-14	0.491	<2.2e-16
		HLA-B	0.498	<2.2e-16	0.612	<2.2e-16
		HLA-C	0.427	<2.2e-16	0.549	<2.2e-16
		HLA-DMA	0.468	<2.2e-16	0.84	<2.2e-16
		HLA-DMB	0.642	<2.2e-16	0.869	<2.2e-16
		HLA-DOA	0.674	<2.2e-16	0.827	<2.2e-16
		HLA-DOB	0.576	<2.2e-16	0.611	<2.2e-16
		HLA-DPA1	0.63	<2.2e-16	0.874	<2.2e-16
		HLA-DPB1	0.652	<2.2e-16	0.87	<2.2e-16
		HLA-DQA1	0.586	<2.2e-16	0.722	<2.2e-16
		HLA-DQA2	0.491	<2.2e-16	0.693	<2.2e-16
		HLA-DQB1	0.439	<2.2e-16	0.638	<2.2e-16
		HLA-DRA	0.622	<2.2e-16	0.847	<2.2e-16
		HLA-DRB1	0.506	<2.2e-16	0.761	<2.2e-16
		HLA-E	0.622	<2.2e-16	0.628	<2.2e-16
		HLA-F	0.467	<2.2e-16	0.585	<2.2e-16
		HLA-G	0.306	1.6e-12	0.379	<2.2e-16
		TAP1	0.371	<2.2e-16	0.453	<2.2e-16
		TAP2	0.404	<2.2e-16	0.343	3.84e-15
		TAPBF	0.222	3.64e-07	0.277	3.23e-10
		Bold values indicate P < 0.05.
