# Supplementary material for: Pan-cancer analysis reveals the relationship between RCSD1 immune infiltration and clinical prognosis in human tumors
Source: Front Immunol. 2022 Oct 13;13:1008778. doi: 10.3389/fimmu.2022.1008778 (PMC9606721; doi:10.3389/fimmu.2022.1008778)
Supplement: Supplementary Table 5 — The relationship between RCSD1 and chemokines. [file Table_5.xlsx]

## Sheet: Sheet1
		Description	LUAD		LUSC
			rho	P	rho	P
		CCL2	0.296	7.9e-12	0.532	<2.2e-16
		CCL3	0.371	<2.2e-16	0.565	<2.2e-16
		CCL4	0.54	<2.2e-16	0.709	<2.2e-16
		CCL5	0.638	<2.2e-16	0.699	<2.2e-16
		CCL7	0.037	0.395	0.336	1.39e-14
		CCL8	0.287	3.49e-11	0.415	<2.2e-16
		CCL11	0.19	1.35e-05	0.242	4.82e-08
		CCL13	0.424	<2.2e-16	0.464	<2.2e-16
		CCL14	0.529	<2.2e-16	0.637	<2.2e-16
		CCL15	0.196	7.23e-06	0.346	2.15e-15
		CCL17	0.413	<2.2e-16	0.401	<2.2e-16
		CCL18	0.494	<2.2e-16	0.605	<2.2e-16
		CCL19	0.708	<2.2e-16	0.712	<2.2e-16
		CCL20	-0.011	0.795	0.124	0.00543
		CCL21	0.422	<2.2e-16	0.601	<2.2e-16
		CCL22	0.414	<2.2e-16	0.536	<2.2e-16
		CCL23	0.486	<2.2e-16	0.624	<2.2e-16
		CCL24	0.262	1.79e-09	0.303	5.48e-12
		CCL26	0.057	0.194	-0.179	5.65e-05
		CCL28	0.043	0.334	0.018	0.689
		CX3CL1	0.262	1.59e-09	0.057	0.203
		CXCL1	0.065	0.143	-0.015	0.738
		CXCL2	0.091	0.039	0.286	8.46e-11
		CXCL3	0.036	0.419	0.172	0.00011
		CXCL5	0.018	0.684	0.219	7.64e-07
		CXCL6	0.127	0.00394	0.026	0.565
		CXCL8	-0.096	0.029	0.025	0.575
		CXCL9	0.567	<2.2e-16	0.647	<2.2e-16
		CXCL10	0.469	<2.2e-16	0.555	<2.2e-16
		CXCL11	0.486	<2.2e-16	0.536	<2.2e-16
		CXCL12	0.578	<2.2e-16	0.621	<2.2e-16
		CXCL13	0.594	<2.2e-16	0.628	<2.2e-16
		CXCL14	0.197	6.67e-06	-0.071	0.113
		CXCL16	0.221	4.21e-07	0.505	<2.2e-16
		CXCL17	0.019	0.669	0.17	0.000132
		XCL1	0.277	1.74e-10	-0.132	0.003
		XCL2	0.488	<2.2e-16	0.498	<2.2e-16
		Bold values indicate P < 0.05.
