# Supplementary material for: Pan-cancer analysis reveals the relationship between RCSD1 immune infiltration and clinical prognosis in human tumors
Source: Front Immunol. 2022 Oct 13;13:1008778. doi: 10.3389/fimmu.2022.1008778 (PMC9606721; doi:10.3389/fimmu.2022.1008778)
Supplement: Supplementary Table 6 — The relationship between RCSD1 and receptors. [file Table_6.xlsx]

## Sheet: Sheet1
			Description	LUAD		LUSC
				rho	P	rho	P
			CCR1	0.575	<2.2e-16	0.817	<2.2e-16
			CCR2	0.788	<2.2e-16	0.878	<2.2e-16
			CCR3	0.198	5.89e-06	0.359	1.04e-16
			CCR4	0.725	<2.2e-16	0.861	<2.2e-16
			CCR5	0.775	<2.2e-16	0.874	<2.2e-16
			CCR6	0.668	<2.2e-16	0.778	<2.2e-16
			CCR7	0.726	<2.2e-16	0.786	<2.2e-16
			CCR8	0.653	<2.2e-16	0.768	<2.2e-16
			CCR10	0.07	0.112	0.371	<2.2e-16
			CXCR1	0.251	8.18e-09	0.269	1.16e-09
			CXCR2	0.362	1.03e-17	0.266	1.61e-09
			CXCR3	0.611	<2.2e-16	0.84	<2.2e-16
			CXCR4	0.657	<2.2e-16	0.752	<2.2e-16
			CXCR5	0.641	<2.2e-16	0.756	<2.2e-16
			CXCR6	0.723	<2.2e-16	0.81	<2.2e-16
			CX3CR1	0.398	<2.2e-16	0.81	<2.2e-16
			Bold values indicate P < 0.05.
